# Supplementary material for: Oviposition Traits and Vitellogenin-Related Gene Functions in Ooencyrtus kuvanae
Source: Insects. 2026 Apr 30;17(5):468. doi: 10.3390/insects17050468 (PMC13207694; doi:10.3390/insects17050468)
Supplement: Supplementary file 1 [file insects-17-00468-s001.zip]

Archive with 1 entries (1 files):
- insects-4224869-supplementary.xlsx
