# Supplementary material for: Oviposition Traits and Vitellogenin-Related Gene Functions in Ooencyrtus kuvanae
Source: Insects. 2026 Apr 30;17(5):468. doi: 10.3390/insects17050468 (PMC13207694; doi:10.3390/insects17050468)
Supplement: Supplementary file 1 [file insects-17-00468-s001.zip › insects-4224869-supplementary.xlsx]

## Sheet: Sheet1
Supplementary Tables S1-S4
Supplementary Table 1 Specific primers used in the cDNA amplification
Vg	sense primer	anti-sense primer	ID/GenBank	Product size
Nasonia vitripennis	CCTTGTGTCCTCCGTCGCAT	GCTTCTCCTGGCTGTTGTTG	LOC100122102	986bp
Pteromalus puparum	GAAATCTCGTGCTCTCGTCTT	CTTGAGTTCCTTCTGTCCGTT	EF468683.1	889bp
Encarsia formosa	ATTGGCTCGTTCAGTTCTTT	TGTAGGGGTCTTGTAGGTTG	AY553878.1	892bp
Copidosoma floridanum	CTCTTTACTCTCTCTGTCTCTCA	CACCACCACATCTCTCTATCTCT	LOC106636173	1015bp
Tetrastichus brontispae	AGAATAAATCTCCCATACCAAAA	AGCAGAAAAGAAATAATCCATAA	MN567142.1	911bp
VgR	sense primer	anti-sense primer	ID/GenBank	Product size
Nasonia vitripennis	GGCATTCACATCTATCACTCGTC	GATTTTTTCCTTCCAACTCACCC	LOC100119119	827bp
Copidosoma floridanum	GACGATAGACCACCAGAGAT	GAAGTAGACCGAGTAGAGCA	LOC106636355	708bp
Trichogramma dendrolimi	ATCTCAGAAACAACAACAGCC	AAAAATAACGATTCGCAACAA	MZ981738.1	789bp
Anastatus japonicus	AAAATGAACATAGACACAAAA	TGAGATAGAAGTAAACAGCGA	OR378294.1	973bp
Supplementary Table 2 Primers used in the Open Reading Frame amplification
gene name	sense primer	anti-sense primer
VgL1	TCGTCTTACCATTCAACCA	AACTTCACATTTTCCTCCA
VgL2	ATTGTAGTCATCGTGTTAG	ATAGGGTTTTGAGGAGCTT
VgL3	GGTAACAAAGGAAACTCAA	CAAAGCATCAACAACAACA
VgL4	GAAGTATCACCTTTCCAAC	CTATCATCACTACCAATCA
VgL5	TCCAAGGAGAAGATCCGAAA	GAGCATCAAATGGTGTTACG
VgL6	ACGGTGAAAATGAAAGACAA	TAGCACGACCAACAACAAGA
VgL7	ACAAATGAGAGAGACGGGTA	TGGTCAAGTGGAGATAAAAA
VgL8	CAAAAAATGACCCCGATAGA	ATAAGAGCCCAAGTTGCAAA
VgL9	AACGCCAAAAATGCTATGAA	TTATGCGGTGCAACTAAGTG
VgRL1	GCAGCTTTTGGCCCTTTTTT	TTTCATCGCTACCATCCGTG
VgRL2	GCGTGCGAGAAAGCAAAAAT	TCCTCTGGACAGCCAAGACC
VgRL3	TTACGGAAGACACAGAGAAA	CAAAAGGCACAGTTGAGAGC
VgRL4	GTCTGATCCTATTGGTGCC	CAAAAGATGCGTTGTGTGT
VgRL5	CAACTGGTCTGCTCATCAA	CGTCACATTCCCAATTCTG
VgRL6	ATTCGGACGAGAGTGATTG	GACCCGTTGGTGTTTTATG
VgRL7	AGTTGTAGCCCAGTTTCCT	GCGTTTGATTTCACTCTTT
VgRL8	AAGAGTGAAATCAAACGCA	TTACCACAAGATCAGCCAG
Supplementary Table 3 Species for constructing a Vg phylogenetic tree
Order	Species	ID/GenBank
Hymenoptera	Ooencyrtus kuvanae	PO565682.1
Hymenoptera	Tetrastichus brontispae	QGV11542.1
Hymenoptera	Encarsia formosa	AAT48601.1
Hymenoptera	Ceratosolen solmsi marchali	XP 011500236.1
Hymenoptera	Nasonia vitripennis	XP 0016073881
Hymenoptera	Pteromalus puparum	ABO70318.1
Hymenoptera	Diachasma alloeum	XP 015117716.1
Hymenoptera	Pimpla nipponica	AAC32024.1
Hymenoptera	Orussus abietinus	XP 012280139.1
Hymenoptera	Polistes fuscatus	XP 043499098.1
Hymenoptera	Vespula vulgaris	AER70365.1
Hymenoptera	Dufourea novaeangliae	XP 015439698.1
Hymenoptera	Hylaeus anthracinus	XP 054002548.1
Hymenoptera	Centris tarsata	QPN77961.1
Hymenoptera	Osmia lignaria	XP 034173905.1
Hymenoptera	Megachile rotundata	XP 012139918.1
Lepidoptera	Bombyx mori	NP 001037309.1
Lepidoptera	Mythimna separata	AHG29547.1
Lepidoptera	Helicoverpa armigera	AFV40972.1
Goleoptera	Harmonia axyridis	AMP18919.1
Goleoptera	Dendroctonus ponderosae	XP 019765359.2
Goleoptera	Colaphellus bowringi	AMK38869.1 1
Goleoptera	Agasicles hygrophila	QDP42282.1 1
Blattaria	Periplaneta americana	XP 069693181.1
Blattaria	Blattella germanica	CAA06379.2
Hymenoptera	Cephus cinctus	XP 015602542.1
Psocoptera	Liposcelis entomophila	QWV54006.1
Orthoptera	Anabrus simplex	XP 066996385.2
Hemiptera	Apolygus lucorum	AFW97644.1
Hemiptera	Halyomorpha halys	XP 014270535.1
Hemiptera	Nilaparvata lugens	BAF75351.1
Homoptera	Sogatella furcifera	QDD67294.1
Homoptera	Laodelphax striatellus	AGJ26478.1
Supplementary Table 4 Species for constructing a VgR phylogenetic tree
Order	Species	ID/GenBank
Hymenoptera	Ooencyrtus kuvanae	PQ580724.1
Hymenoptera	Eretmocerus hayati	KAJ8672687.1
Hymenoptera	Trichogramma dendrolimi	WKZ09231.1
Hymenoptera	Trichogramma pretiosum	XP 014221207.1
Hymenoptera	Nasonia vitripennis	XP 008217630.1
Hymenoptera	Anastatus japonicus	WKZ09232.1
Hymenoptera	Harpegnathos saltator	XP 025153783.1
Hymenoptera	Vespula vulgaris	XP 050863762.1
Hymenoptera	Osmia lignaria	XP 034189711.1
Hymenoptera	Dufourea novaeangliae	XP 015434155.1
Hymenoptera	Hylaeus volcanicus	XP 053978832.1
Hymenoptera	Habropoda laboriosa	KOC62359.1
Hymenoptera	Apis florea	XP 012350206.1
Hymenoptera	Bombus flavifrons	XP 068985195.1
Hymenoptera	Melipona quadrifasciata	KOX76539.1
Orthoptera	Gryllus bimaculatus	GLG95214.1
Lepidoptera	Conopomorphd sinensis	ASX95053.1
Lepidoptera	Amyelois transitella	XP 60807400.1
Lepidoptera	Cydia amplana	XP 063369498.1
Lepidoptera	Antheraea pernyi	AEJ88360.1
Lepidoptera	Bombyx mori	ADK94452.1
Lepidoptera	Spodoptera exigua	AOX13593.1
Lepidoptera	Spodoptera frugiperda	XP 035451670.2
Lepidoptera	Helicoverpa armigera	AGF33811.2
Lepidoptera	Helicoverpa armigera	XP 063897471.1
Diptera	Drosophila melanogaster	AAB60217.1
Diptera	Bactrocera dorsalis	AGE83235.1
Hemiptera	Nesidiocoris tenuis	BES89813.1
Hemiptera	Nilaparvata lugens	ADE34166.1
Homoptera	Diaphonrina citri	WPW46124.1
Homoptera	Metopolophium dirhodum	XP 060870303.1
Goleoptera	Onthophagus taurus	XP 071053818.1
Goleoptera	Euwallacea fornicatus	XP 066143370.1
Goleoptera	Harmonia axyridis	AVH84929.1
Goleoptera	Zophobas morio	XP 063905736.1
Goleoptera	Tenebrio molitor	XP 068895053.1
Orthoptera	Calliptamus italicus	QBM78333.1
Orthoptera	Anabrus simplex	XP 067000753.2
Blattaria	Periplaneta americana	BAC02725.2
Blattaria	Blattella germanica	CAJ19121.1
Blattaria	Rhyparobia maderae	BAE932181.1
Hymenoptera	Athalia rosae	XP 012266547.2
Hymenoptera	Neodiprion fabricli	XP 046411800.1
Hymenoptera	Neodiprion virginianus	XP 046605190.1
Hymenoptera	Phymastichus coffea	XP 058806257.1
Hymenoptera	Copidosoma floridanum	XP 014204223.1
Supplementary Table 5 listing the detailed egg-laying data
Day	Number of adult emergence	S.D.	Number of eggs	S.D.
1d	12	0.8165	10	0.00943
2d	12	0.8165	11	0.00471
3d	10	1.69967	10	0.00943
4d	8	0.4714	6	0.00816
5d	6	1.24722	5	0.00943
6d	6	0.8165	6	0.00247
7d	5	0.8165	4	0.00816
8d	5	1.41421	5	0.00816
9d	3.33333	0.4714	4	0.00943
10d	3.66667	0.4714	1	0.00816
11d	3	0.8165	1	0.00471
12d	2.66667	0.4714	2	0.00816
13d	3	0.8165	1	0.007
14d	3	0.8165	0	0.00471
15d	1	0.8165	0	0.00633
16d	2	0.8165	1	0.00816
20d	1.33333	0.4714	1	0.00471
25d	1.33333	1.24722	1	0.00247
30d	1	0.8165	1	0.00816
35d	0.66667	0.4714	0	0.00247
38d	1	0.8165	1	0.00471
Supplementary Table 6 the microinjection efficiency and survival rates
dsRNA injection	Concentration (ng/μL)	Injection times	Injection volume	Insect stage	Number of injected wasps	Survival rate (%)	Sex ratio
dsGFP	234	1	3 µL	7d pupae	30	88.89±2.47	1:0
dsVg	53	1	3 µL	7d pupae	30	87.78±1.92	1:0
dsVgR	54	1	3 µL	7d pupae	30	84.44±1.57	1:0
